# Supplementary material for: Sensitive Detection of SARS-CoV-2 Variants Using an Electrochemical Impedance Spectroscopy Based Aptasensor
Source: Int J Mol Sci. 2022 Oct 28;23(21):13138. doi: 10.3390/ijms232113138 (PMC9656073; doi:10.3390/ijms232113138)
Supplement: Supplementary file 1 [file ijms-23-13138-s001.zip]

Archive with 1 entries (1 files):
- ijms-1981185-supplementary.pdf
